# Supplementary material for: A Comparative UPLC/HRMS Molecular Networking-Enhanced Study on the Phenolic Profiles and Bioactivities of Three Medicinally Significant Species of Onosma (Boraginaceae)
Source: Plants (Basel). 2024 Dec 11;13(24):3468. doi: 10.3390/plants13243468 (PMC11676079; doi:10.3390/plants13243468)
Supplement: Supplementary file 1 [file plants-13-03468-s001.zip]

Archive with 1 entries (1 files):
- plants-3332273-supplementary.pdf
